# Supplementary material for: Knockout of Targeted Plasmid-Borne β-Lactamase Genes in an Extended-Spectrum-β-Lactamase-Producing Escherichia coli Strain: Impact on Resistance and Proteomic Profile
Source: Microbiol Spectr. 2023 Jan 9;11(1):e03867-22. doi: 10.1128/spectrum.03867-22 (PMC9927464; doi:10.1128/spectrum.03867-22)
Supplement: Supplemental file 2 — Data Set S1. Download spectrum.03867-22-s0002.xlsx, XLSX file, 0.02 MB [file spectrum.03867-22-s0002.xlsx]

## Sheet: WT subMIC vs WTno Ab.
		subMIC
Accession	Description	FC WT subMIC vs WT no Ab.	p-value
QGA33125.1	biotin synthase [Escherichia coli]	1.62193	0.0398495

## Sheet:  ΔOXA MID vs ΔOXA no Ab.
Accession	Description	FC ΔOXA MID vs ΔOXA no Ab.	p-value
QGA32136.1	major outer membrane lipoprotein [Escherichia coli]	3.97074	0.0184497
QGA33873.1	molecular chaperone OsmY [Escherichia coli]	2.91981	0.0212127
QGA34688.1	glutaredoxin 3 [Escherichia coli]	2.77589	0.0506754
QGA32166.1	superoxide dismutase [Cu-Zn] SodC2 [Escherichia coli]	2.44192	0.00489103
QGA31305.1	phosphocarrier protein Hpr [Escherichia coli]	2.39394	0.0207656
QGA34791.1	acid-activated periplasmic chaperone HdeB [Escherichia coli]	2.33311	0.0397653
QGA33473.1	phosphate starvation-inducible protein PsiF [Escherichia coli]	2.21721	0.0373306
QGA33651.1	Rho-binding antiterminator [Escherichia coli]	2.18818	0.0282821
QGA33259.1	transcription antiterminator/RNA stability regulator CspE [Escherichia coli]	2.17851	0.052086
QGA32269.1	stationary-phase-induced ribosome-associated protein [Escherichia coli]	2.17462	0.0150446
QGA34857.1	DUF2756 family protein [Escherichia coli]	1.91496	0.0459351
QGA32001.1	transcription antiterminator/RNA stability regulator CspE [Escherichia coli]	1.85927	0.0394513
QGA32890.1	DUF2190 family protein [Escherichia coli]	1.72453	0.0488643
QGA33628.1	C-lysozyme inhibitor [Escherichia coli]	1.67414	0.0393564
QGA34143.1	co-chaperone GroES [Escherichia coli]	1.66961	0.0432342
QGA33038.1	heavy metal-binding domain-containing protein [Escherichia coli]	1.64659	0.0278785
QGA33152.1	peptidoglycan-associated lipoprotein Pal [Escherichia coli]	1.57954	0.00330101
QGA31482.1	porin OmpC [Escherichia coli]	1.57778	0.00791457
QGA35709.1	RnfH family protein [Escherichia coli]	1.57622	0.0435993
QGA34355.1	PTS fructose-like transporter subunit IIB [Escherichia coli]	1.5732	0.0438796
QGA35656.1	electron transport protein HydN [Escherichia coli]	1.55388	0.0513587
QGA34148.1	divalent cation tolerance protein CutA [Escherichia coli]	1.53536	0.0471408
QGA34586.1	NAD(P)H-dependent chromate oxidoreductase YieF [Escherichia coli]	-1.49814	0.0536133
QGA35968.1	dihydrodipicolinate synthase family protein (plasmid) [Escherichia coli]	-1.52088	0.00554774
QGA31363.1	long-chain fatty acid transporter FadL [Escherichia coli]	-2.45198	0.029716

## Sheet: ΔOXA subMIC vs ΔOXA no Ab.
Accession	Description	FC ΔOXA subMIC vs ΔOXA no Ab.	p-value
QGA32136.1	major outer membrane lipoprotein [Escherichia coli]	3.33065	0.0244926
QGA33873.1	molecular chaperone OsmY [Escherichia coli]	2.77641	0.0224869
QGA34791.1	acid-activated periplasmic chaperone HdeB [Escherichia coli]	2.27509	0.0373335
QGA32166.1	superoxide dismutase [Cu-Zn] SodC2 [Escherichia coli]	2.19014	0.00729106
QGA32269.1	stationary-phase-induced ribosome-associated protein [Escherichia coli]	2.15043	0.0254079
QGA31305.1	phosphocarrier protein Hpr [Escherichia coli]	2.1357	0.0306459
QGA33473.1	phosphate starvation-inducible protein PsiF [Escherichia coli]	1.9284	0.0454983
QGA32890.1	DUF2190 family protein [Escherichia coli]	1.86204	0.0353962
QGA33651.1	Rho-binding antiterminator [Escherichia coli]	1.81493	0.0464466
QGA32001.1	transcription antiterminator/RNA stability regulator CspE [Escherichia coli]	1.76435	0.0526708
QGA34355.1	PTS fructose-like transporter subunit IIB [Escherichia coli]	1.75138	0.0181451
QGA34143.1	co-chaperone GroES [Escherichia coli]	1.6961	0.0391283
QGA33038.1	heavy metal-binding domain-containing protein [Escherichia coli]	1.69538	0.0210743
QGA33628.1	C-lysozyme inhibitor [Escherichia coli]	1.68234	0.0378254
QGA34857.1	DUF2756 family protein [Escherichia coli]	1.68184	0.0530279
QGA35156.1	bifunctional threonine ammonia-lyase/L-serine ammonia-lyase TdcB [Escherichia coli]	1.64505	0.034472
QGA32706.1	50S ribosomal protein L32 [Escherichia coli]	1.62813	0.00586617
QGA35701.1	potassium binding protein Kbp [Escherichia coli]	1.5731	0.0460477
QGA31167.1	autonomous glycyl radical cofactor GrcA [Escherichia coli]	1.5535	0.0314517
QGA32296.1	aminobutyraldehyde dehydrogenase [Escherichia coli]	1.52782	0.000315638
QGA31363.1	long-chain fatty acid transporter FadL [Escherichia coli]	-2.2565	0.0378792

## Sheet: ΔCTX MID vs ΔCTX no Ab.
Accession	Description	FC ΔCTX MID vs ΔCTX no Ab.	p-value
QGA31512.1	DUF2303 family protein [Escherichia coli]	2.68622	0.000234445
QGA31547.1	phage tail protein [Escherichia coli]	1.50264	0.0296423
QGA33891.1	methyl-accepting chemotaxis protein [Escherichia coli]	-1.50629	0.0240051

## Sheet: ΔCTX subMIC vs ΔCTX no Ab.
Accession	Description	FC ΔCTXhi vs ΔCTX no Ab.	p-value
QGA31512.1	DUF2303 family protein [Escherichia coli]	5.37243	1.01216e-06
QGA36195.1	oxacillin-hydrolyzing class D beta-lactamase OXA-1 (plasmid) [Escherichia coli]	2.28086	0.00835603
QGA35118.1	DEAD/DEAH family ATP-dependent RNA helicase [Escherichia coli]	2.24213	0.00407498
QGA34611.1	heat shock chaperone IbpB [Escherichia coli]	2.20544	0.0021232
QGA35331.1	KpsF/GutQ family sugar-phosphate isomerase [Escherichia coli]	2.08862	0.00931876
QGA31547.1	phage tail protein [Escherichia coli]	2.02786	0.0061686
QGA33125.1	biotin synthase [Escherichia coli]	1.92613	0.0445561
QGA32840.1	L,D-transpeptidase [Escherichia coli]	1.75764	0.000520466
QGA33763.1	cell division protein FtsL [Escherichia coli]	1.71868	0.0435421
QGA33114.1	Bax inhibitor-1/YccA family protein [Escherichia coli]	1.70661	0.00157606
QGA33718.1	glucose/quinate/shikimate family membrane-bound PQQ-dependent dehydrogenase [Escherichia coli]	1.66117	0.0195256
QGA36007.1	class A broad-spectrum beta-lactamase TEM-1 (plasmid) [Escherichia coli]	1.62039	0.0203972
QGA33094.1	mechanosensitive channel protein [Escherichia coli]	1.59067	0.00937358
QGA34675.1	3-deoxy-D-manno-oct-2-ulosonate III transferase WaaZ [Escherichia coli]	1.58925	0.0406833
QGA36177.1	replication regulatory protein RepA (plasmid) [Escherichia coli]	1.56485	0.0493612
QGA35694.1	DUF883 domain-containing protein [Escherichia coli]	1.55719	0.000508751
QGA34782.1	glutamate decarboxylase [Escherichia coli]	1.54433	0.000371518
QGA34892.1	RNA-binding transcriptional accessory protein [Escherichia coli]	1.53308	0.00227264
QGA34181.1	glycine betaine/L-proline transporter ProP [Escherichia coli]	1.51632	0.0107809
QGA33887.1	phosphatidylglycerol--membrane-oligosaccharide glycerophosphotransferase [Escherichia coli]	1.51233	0.00481101
QGA33090.1	DNA starvation/stationary phase protection protein [Escherichia coli]	1.50105	0.0104703
QGA31459.1	anaerobic glycerol-3-phosphate dehydrogenase subunit C [Escherichia coli]	1.49763	0.00671455
QGA35923.1	YgdI/YgdR family lipoprotein [Escherichia coli]	1.49665	0.0106556
QGA36126.1	conjugal transfer protein TraB (plasmid) [Escherichia coli]	-1.49582	0.0220079
QGA32192.1	TetR/AcrR family transcriptional regulator [Escherichia coli]	-1.50469	0.00258151
QGA32412.1	tryptophan synthase subunit beta [Escherichia coli]	-1.50906	0.000932645
QGA32413.1	tryptophan synthase subunit alpha [Escherichia coli]	-1.51181	0.0410587
QGA32411.1	bifunctional indole-3-glycerol-phosphate synthase TrpC/phosphoribosylanthranilate isomerase TrpF [Escherichia coli]	-1.52111	0.01226
QGA35498.1	xanthine dehydrogenase molybdenum-binding subunit XdhA [Escherichia coli]	-1.54262	0.000449368
QGA32197.1	class II fumarate hydratase [Escherichia coli]	-1.54482	0.00584468
QGA31396.1	histidine ABC transporter substrate-binding protein HisJ [Escherichia coli]	-1.54499	0.0145376
QGA34311.1	two-component system sensor histidine kinase ZraS [Escherichia coli]	-1.5507	0.00246873
QGA35486.1	putative aminohydrolase SsnA [Escherichia coli]	-1.57067	0.00717312
QGA35484.1	molybdopterin-dependent oxidoreductase Mo/Fe-S-binding subunit [Escherichia coli]	-1.5904	9.15564e-05
QGA34751.1	kdo(2)-lipid A phosphoethanolamine 7''-transferase [Escherichia coli]	-1.59209	0.000149509
QGA34718.1	2,3-diketo-L-gulonate transporter substrate-binding protein YiaO [Escherichia coli]	-1.59394	0.0498847
QGA35305.1	DUF4092 domain-containing protein [Escherichia coli]	-1.59977	0.00540916
QGA31399.1	histidine ABC transporter ATP-binding protein HisP [Escherichia coli]	-1.60498	0.0020752
QGA35487.1	putative selenate reductase subunit YgfK [Escherichia coli]	-1.60742	0.0240316
QGA32008.1	CNNM family cation transport protein YoaE [Escherichia coli]	-1.64016	0.00136344
QGA32410.1	bifunctional anthranilate synthase glutamate amidotransferase component TrpG/anthranilate phosphoribosyltransferase TrpD [Escherichia coli]	-1.64201	0.033101
QGA35492.1	D-phenylhydantoinase [Escherichia coli]	-1.65771	0.0138083
QGA35854.1	DUF2501 domain-containing protein [Escherichia coli]	-1.66337	0.0106236
QGA36222.1	hypothetical protein FMA85_26960 (plasmid) [Escherichia coli]	-1.68583	0.0131488
QGA35494.1	diaminopropionate ammonia-lyase [Escherichia coli]	-1.6959	0.000215806
QGA36220.1	MobC family plasmid mobilization relaxosome protein (plasmid) [Escherichia coli]	-1.69621	0.0177329
QGA32839.1	DUF882 domain-containing protein [Escherichia coli]	-1.7003	0.000497016
QGA35582.1	MFS transporter [Escherichia coli]	-1.72711	0.0210867
QGA35918.1	knotted carbamoyltransferase YgeW [Escherichia coli]	-1.73166	0.00406955
QGA32870.1	DUF3102 domain-containing protein [Escherichia coli]	-1.73431	0.0485706
QGA32871.1	helix-turn-helix domain-containing protein [Escherichia coli]	-1.76945	0.0126857
QGA32865.1	host-nuclease inhibitor protein Gam [Escherichia coli]	-1.78605	0.0434286
QGA35485.1	molybdopterin-dependent oxidoreductase FAD-binding subunit [Escherichia coli]	-1.78746	0.000540618
QGA32888.1	peptidase [Escherichia coli]	-1.79838	0.0528343
QGA32409.1	anthranilate synthase component I [Escherichia coli]	-1.81069	0.0148952
QGA34312.1	zinc resistance sensor/chaperone ZraP [Escherichia coli]	-1.82312	0.0119905
QGA33282.1	carbon starvation protein CstA [Escherichia coli]	-1.85481	0.0086153
QGA31415.1	transcriptional regulator LrhA [Escherichia coli]	-2.00713	0.00468813

## Sheet: ΔTEM subMIC vs ΔTEM no Ab.
Accession	Description	FC ΔTEM subMIC vs ΔTEM no Ab.	Welch Test
QGA33429.1	cytochrome o ubiquinol oxidase subunit I [Escherichia coli]	1.49728	0.0188929
