# Supplementary material for: Knockout of Targeted Plasmid-Borne β-Lactamase Genes in an Extended-Spectrum-β-Lactamase-Producing Escherichia coli Strain: Impact on Resistance and Proteomic Profile
Source: Microbiol Spectr. 2023 Jan 9;11(1):e03867-22. doi: 10.1128/spectrum.03867-22 (PMC9927464; doi:10.1128/spectrum.03867-22)
Supplement: Supplemental file 3 — Data Set S2. Download spectrum.03867-22-s0003.xlsx, XLSX file, 0.04 MB [file spectrum.03867-22-s0003.xlsx]

## Sheet: ΔOXA no Ab. vs WT no Ab.
Accession	Description	FC ΔOXAno vs WT no Ab.	p-value
QGA34755.1	dipeptide ABC transporter ATP-binding protein [Escherichia coli]	1.64397	0.000291612
QGA36220.1	MobC family plasmid mobilization relaxosome protein (plasmid) [Escherichia coli]	1.62967	0.000431216
QGA32767.1	sodium/proline symporter PutP [Escherichia coli]	1.60396	0.000504282
QGA32907.1	phage tail protein [Escherichia coli]	1.56669	0.0323151
QGA33125.1	biotin synthase [Escherichia coli]	1.54017	0.0336498
QGA33973.1	autotransporter adhesin Ag43 [Escherichia coli]	-1.52616	0.000247152
QGA34154.1	lysine decarboxylase CadA [Escherichia coli]	-1.56458	0.000497219
QGA32815.1	porin OmpA [Escherichia coli]	-1.71921	0.0314699
QGA36213.1	Rop family plasmid primer RNA-binding protein (plasmid) [Escherichia coli]	-1.74295	0.0311187
QGA32412.1	tryptophan synthase subunit beta [Escherichia coli]	-1.82994	5.71949e-06
QGA32413.1	tryptophan synthase subunit alpha [Escherichia coli]	-1.83136	0.00104761
QGA32411.1	bifunctional indole-3-glycerol-phosphate synthase TrpC/phosphoribosylanthranilate isomerase TrpF [Escherichia coli]	-2.13654	0.00358557
QGA31742.1	dGTPase [Escherichia coli]	-2.22966	0.0437303
QGA36199.1	MbeD family mobilization/exclusion protein (plasmid) [Escherichia coli]	-3.12538	0.000463331
QGA32409.1	anthranilate synthase component I [Escherichia coli]	-3.37006	0.000819021
QGA34591.1	tryptophanase [Escherichia coli]	-4.77168	0.0051062
QGA32410.1	bifunctional anthranilate synthase glutamate amidotransferase component TrpG/anthranilate phosphoribosyltransferase TrpD [Escherichia coli]	-5.07399	0.000275457
QGA36195.1	oxacillin-hydrolyzing class D beta-lactamase OXA-1 (plasmid) [Escherichia coli]	-6.84892	0.00954216

## Sheet: ΔOXA MID vs WT MID
Accession	Description	FC ΔOXA MID vs WT MID	p-value
QGA32789.1	addiction module toxin, GnsA/GnsB family [Escherichia coli]	14.6034	0.00155299
QGA32723.1	anti-sigma-28 factor FlgM [Escherichia coli]	9.84314	0.00130638
QGA32136.1	major outer membrane lipoprotein [Escherichia coli]	7.93567	0.0165909
QGA32222.1	DUF1283 family protein [Escherichia coli]	4.81916	0.0190631
QGA34688.1	glutaredoxin 3 [Escherichia coli]	4.42191	0.0411591
QGA35173.1	DUF1090 domain-containing protein [Escherichia coli]	4.00763	0.00449178
QGA31977.1	protein YebF [Escherichia coli]	3.98942	0.00156219
QGA34268.1	CsbD family protein [Escherichia coli]	3.9237	0.000803743
QGA33873.1	molecular chaperone OsmY [Escherichia coli]	3.40252	0.00409754
QGA32482.1	YciI family protein [Escherichia coli]	2.87646	0.0391546
QGA33259.1	transcription antiterminator/RNA stability regulator CspE [Escherichia coli]	2.62841	0.0215647
QGA34857.1	DUF2756 family protein [Escherichia coli]	2.47767	0.0209007
QGA34791.1	acid-activated periplasmic chaperone HdeB [Escherichia coli]	2.45018	0.0033784
QGA32269.1	stationary-phase-induced ribosome-associated protein [Escherichia coli]	2.255	0.0207165
QGA32001.1	transcription antiterminator/RNA stability regulator CspE [Escherichia coli]	2.16169	0.0186323
QGA36220.1	MobC family plasmid mobilization relaxosome protein (plasmid) [Escherichia coli]	2.0887	0.00369195
QGA31717.1	YoeB-YefM toxin-antitoxin system antitoxin YefM [Escherichia coli]	2.08425	0.00574347
QGA34143.1	co-chaperone GroES [Escherichia coli]	1.94611	0.00532418
QGA32836.1	porin OmpF [Escherichia coli]	1.92318	0.00756978
QGA34355.1	PTS fructose-like transporter subunit IIB [Escherichia coli]	1.85203	0.0295661
QGA31482.1	porin OmpC [Escherichia coli]	1.81605	0.00158378
QGA35245.1	antibiotic biosynthesis monooxygenase [Escherichia coli]	1.73681	0.0016679
QGA31888.1	hypothetical protein FMA85_04025 [Escherichia coli]	1.7189	0.0120548
QGA31380.1	YfcL family protein [Escherichia coli]	1.61269	0.034404
QGA35082.1	lipopolysaccharide ABC transporter substrate-binding protein LptA [Escherichia coli]	1.59505	0.0128456
QGA33152.1	peptidoglycan-associated lipoprotein Pal [Escherichia coli]	1.57012	0.010025
QGA36219.1	mobilization protein (plasmid) [Escherichia coli]	1.55645	0.00385377
QGA32075.1	ATP-independent periplasmic protein-refolding chaperone [Escherichia coli]	-1.50294	0.0193991
QGA32731.1	lipoprotein [Escherichia coli]	-1.51068	0.00218473
QGA32741.1	secY/secA suppressor protein [Escherichia coli]	-1.51077	0.00999805
QGA33852.1	MDR efflux pump AcrAB transcriptional activator RobA [Escherichia coli]	-1.52439	0.0254508
QGA34154.1	lysine decarboxylase CadA [Escherichia coli]	-1.52529	0.00385173
QGA34384.1	DUF406 domain-containing protein [Escherichia coli]	-1.53501	0.0478453
QGA34562.1	F0F1 ATP synthase subunit C [Escherichia coli]	-1.56353	0.0463479
QGA34586.1	NAD(P)H-dependent chromate oxidoreductase YieF [Escherichia coli]	-1.57087	0.0413924
QGA34561.1	F0F1 ATP synthase subunit A [Escherichia coli]	-1.84328	0.0519976
QGA35079.1	ribosome hibernation promoting factor [Escherichia coli]	-1.96203	0.0546663
QGA32412.1	tryptophan synthase subunit beta [Escherichia coli]	-2.03059	0.000239052
QGA32411.1	bifunctional indole-3-glycerol-phosphate synthase TrpC/phosphoribosylanthranilate isomerase TrpF [Escherichia coli]	-2.22483	0.00682705
QGA33105.1	DNA-binding transcriptional regulator CecR [Escherichia coli]	-2.25584	0.0534503
QGA32413.1	tryptophan synthase subunit alpha [Escherichia coli]	-2.30612	0.0161602
QGA32815.1	porin OmpA [Escherichia coli]	-2.43966	0.00150508
QGA31363.1	long-chain fatty acid transporter FadL [Escherichia coli]	-3.27966	0.0290682
QGA36199.1	MbeD family mobilization/exclusion protein (plasmid) [Escherichia coli]	-3.48	0.0255026
QGA32409.1	anthranilate synthase component I [Escherichia coli]	-3.95165	0.00782986
QGA34591.1	tryptophanase [Escherichia coli]	-5.24278	0.00105954
QGA32410.1	bifunctional anthranilate synthase glutamate amidotransferase component TrpG/anthranilate phosphoribosyltransferase TrpD [Escherichia coli]	-5.72005	0.0152031
QGA36195.1	oxacillin-hydrolyzing class D beta-lactamase OXA-1 (plasmid) [Escherichia coli]	-12.391	0.00446703

## Sheet: ΔOXA subMIC vs WT subMIC
Accession	Description	FC ΔOXA subMIC vs WT subMIC	p-value
QGA32789.1	addiction module toxin, GnsA/GnsB family [Escherichia coli]	7.81068	0.000126501
QGA32136.1	major outer membrane lipoprotein [Escherichia coli]	4.3034	0.0118522
QGA32222.1	DUF1283 family protein [Escherichia coli]	4.26323	0.000806431
QGA31977.1	protein YebF [Escherichia coli]	3.65259	0.00191229
QGA34047.1	cytochrome b562 [Escherichia coli]	3.63367	0.00402697
QGA33334.1	ribosome-associated protein YbcJ [Escherichia coli]	3.61418	0.00408721
QGA34268.1	CsbD family protein [Escherichia coli]	3.52366	0.00276195
QGA32723.1	anti-sigma-28 factor FlgM [Escherichia coli]	3.46702	0.00546996
QGA33025.1	cold shock-like protein CspD [Escherichia coli]	3.32411	0.00403347
QGA35173.1	DUF1090 domain-containing protein [Escherichia coli]	3.19625	0.00668376
QGA34688.1	glutaredoxin 3 [Escherichia coli]	3.17152	0.010907
QGA35950.1	type II toxin-antitoxin system Phd/YefM family antitoxin (plasmid) [Escherichia coli]	2.87956	0.00518456
QGA33873.1	molecular chaperone OsmY [Escherichia coli]	2.86704	0.0037926
QGA35302.1	protein GlcG [Escherichia coli]	2.73583	0.0126159
QGA32482.1	YciI family protein [Escherichia coli]	2.61654	0.00141734
QGA31305.1	phosphocarrier protein Hpr [Escherichia coli]	2.44864	0.00423404
QGA32890.1	DUF2190 family protein [Escherichia coli]	2.41803	0.0136767
QGA32228.1	putative selenium delivery protein YdfZ [Escherichia coli]	2.21634	0.0362062
QGA31985.1	DUF2511 domain-containing protein [Escherichia coli]	2.18788	0.0439003
QGA31717.1	YoeB-YefM toxin-antitoxin system antitoxin YefM [Escherichia coli]	2.15031	0.0125123
QGA32166.1	superoxide dismutase [Cu-Zn] SodC2 [Escherichia coli]	2.00416	0.0328566
QGA34791.1	acid-activated periplasmic chaperone HdeB [Escherichia coli]	1.90784	0.0321408
QGA34355.1	PTS fructose-like transporter subunit IIB [Escherichia coli]	1.89631	0.0133249
QGA33259.1	transcription antiterminator/RNA stability regulator CspE [Escherichia coli]	1.88826	0.0525661
QGA34857.1	DUF2756 family protein [Escherichia coli]	1.8657	0.0169448
QGA32001.1	transcription antiterminator/RNA stability regulator CspE [Escherichia coli]	1.80928	0.039221
QGA32296.1	aminobutyraldehyde dehydrogenase [Escherichia coli]	1.75384	0.000157586
QGA35245.1	antibiotic biosynthesis monooxygenase [Escherichia coli]	1.72817	0.00352664
QGA35082.1	lipopolysaccharide ABC transporter substrate-binding protein LptA [Escherichia coli]	1.71596	0.0287743
QGA34143.1	co-chaperone GroES [Escherichia coli]	1.69964	0.0180043
QGA34040.1	2-iminobutanoate/2-iminopropanoate deaminase [Escherichia coli]	1.67428	0.0338361
QGA36220.1	MobC family plasmid mobilization relaxosome protein (plasmid) [Escherichia coli]	1.59927	0.000919457
QGA33390.1	YbaB/EbfC family nucleoid-associated protein [Escherichia coli]	1.54023	0.0029029
QGA34154.1	lysine decarboxylase CadA [Escherichia coli]	-1.74383	0.00294444
QGA32412.1	tryptophan synthase subunit beta [Escherichia coli]	-1.91164	0.00193815
QGA32413.1	tryptophan synthase subunit alpha [Escherichia coli]	-1.99278	0.00939809
QGA36213.1	Rop family plasmid primer RNA-binding protein (plasmid) [Escherichia coli]	-2.01598	4.56263e-05
QGA32815.1	porin OmpA [Escherichia coli]	-2.09317	0.0505768
QGA32411.1	bifunctional indole-3-glycerol-phosphate synthase TrpC/phosphoribosylanthranilate isomerase TrpF [Escherichia coli]	-2.31114	0.00177131
QGA31363.1	long-chain fatty acid transporter FadL [Escherichia coli]	-2.64038	0.0241477
QGA36206.1	MobC family plasmid mobilization relaxosome protein (plasmid) [Escherichia coli]	-2.66481	0.0030015
QGA31742.1	dGTPase [Escherichia coli]	-2.8146	0.00106971
QGA36199.1	MbeD family mobilization/exclusion protein (plasmid) [Escherichia coli]	-3.34783	0.000826895
QGA32409.1	anthranilate synthase component I [Escherichia coli]	-4.03509	0.000420434
QGA32410.1	bifunctional anthranilate synthase glutamate amidotransferase component TrpG/anthranilate phosphoribosyltransferase TrpD [Escherichia coli]	-4.61086	0.0013583
QGA34591.1	tryptophanase [Escherichia coli]	-5.13922	0.000831245
QGA36195.1	oxacillin-hydrolyzing class D beta-lactamase OXA-1 (plasmid) [Escherichia coli]	-8.61062	0.0257654

## Sheet: ΔCTX no Ab. vs WT no Ab.
Accession	Description	FC ΔCTX no Ab vs WT no Ab.	p-value
QGA32789.1	addiction module toxin, GnsA/GnsB family [Escherichia coli]	8.39312	0.000109769
QGA32136.1	major outer membrane lipoprotein [Escherichia coli]	7.25196	0.00142572
QGA32222.1	DUF1283 family protein [Escherichia coli]	4.95051	0.000818056
QGA32723.1	anti-sigma-28 factor FlgM [Escherichia coli]	4.71769	0.0228671
QGA31977.1	protein YebF [Escherichia coli]	4.44009	0.0025449
QGA32228.1	putative selenium delivery protein YdfZ [Escherichia coli]	3.82637	0.0171597
QGA35173.1	DUF1090 domain-containing protein [Escherichia coli]	3.51415	0.00293315
QGA33025.1	cold shock-like protein CspD [Escherichia coli]	3.51154	0.010435
QGA34688.1	glutaredoxin 3 [Escherichia coli]	3.49305	0.00246544
QGA34047.1	cytochrome b562 [Escherichia coli]	3.21172	0.00205266
QGA34268.1	CsbD family protein [Escherichia coli]	3.00769	0.029975
QGA33334.1	ribosome-associated protein YbcJ [Escherichia coli]	3.00251	0.0052308
QGA35302.1	protein GlcG [Escherichia coli]	2.95566	0.0147246
QGA33259.1	transcription antiterminator/RNA stability regulator CspE [Escherichia coli]	2.78021	0.00546545
QGA33873.1	molecular chaperone OsmY [Escherichia coli]	2.77269	0.00880056
QGA32293.1	DUF2526 domain-containing protein [Escherichia coli]	2.67338	0.00706675
QGA32482.1	YciI family protein [Escherichia coli]	2.60059	0.00408108
QGA31717.1	YoeB-YefM toxin-antitoxin system antitoxin YefM [Escherichia coli]	2.41891	0.000744819
QGA32001.1	transcription antiterminator/RNA stability regulator CspE [Escherichia coli]	2.40012	0.0105081
QGA34857.1	DUF2756 family protein [Escherichia coli]	2.38977	0.0240162
QGA32269.1	stationary-phase-induced ribosome-associated protein [Escherichia coli]	2.31001	0.0501243
QGA31305.1	phosphocarrier protein Hpr [Escherichia coli]	2.29588	0.000489666
QGA34530.1	thioredoxin TrxA [Escherichia coli]	2.28988	0.0409808
QGA33466.1	pyrimidine/purine nucleoside phosphorylase [Escherichia coli]	2.209	0.0360775
QGA34741.1	RNA chaperone/antiterminator CspA [Escherichia coli]	2.20422	0.00797483
QGA33711.1	aspartate 1-decarboxylase [Escherichia coli]	2.13338	0.0043542
QGA34791.1	acid-activated periplasmic chaperone HdeB [Escherichia coli]	2.09051	0.023815
QGA34355.1	PTS fructose-like transporter subunit IIB [Escherichia coli]	2.0747	0.0180129
QGA31985.1	DUF2511 domain-containing protein [Escherichia coli]	1.93622	0.0288563
QGA34143.1	co-chaperone GroES [Escherichia coli]	1.92264	0.00993764
QGA33473.1	phosphate starvation-inducible protein PsiF [Escherichia coli]	1.80038	0.0435429
QGA31888.1	hypothetical protein FMA85_04025 [Escherichia coli]	1.79871	0.0142783
QGA33390.1	YbaB/EbfC family nucleoid-associated protein [Escherichia coli]	1.6547	0.00305026
QGA34932.1	peptidylprolyl isomerase A [Escherichia coli]	1.61465	0.00627267
QGA34831.1	phage sensitivity protein DcrB [Escherichia coli]	1.59607	0.000442654
QGA35149.1	type II toxin-antitoxin system PrlF family antitoxin [Escherichia coli]	1.58511	0.00620533
QGA35245.1	antibiotic biosynthesis monooxygenase [Escherichia coli]	1.576	0.00217474
QGA34312.1	zinc resistance sensor/chaperone ZraP [Escherichia coli]	1.56113	0.00691735
QGA35401.1	oxidative damage protection protein [Escherichia coli]	1.55779	0.0170525
QGA34370.1	50S ribosomal protein L31 [Escherichia coli]	1.53905	0.0496394
QGA35038.1	acetyl-CoA carboxylase biotin carboxyl carrier protein [Escherichia coli]	1.51715	0.0023129
QGA32958.1	hydrolase [Escherichia coli]	-1.51275	0.0457663
QGA33852.1	MDR efflux pump AcrAB transcriptional activator RobA [Escherichia coli]	-1.54474	0.00823443
QGA32410.1	bifunctional anthranilate synthase glutamate amidotransferase component TrpG/anthranilate phosphoribosyltransferase TrpD [Escherichia coli]	-1.5564	0.0029343
QGA35668.1	lytic murein transglycosylase B [Escherichia coli]	-1.65188	0.0289139
QGA34562.1	F0F1 ATP synthase subunit C [Escherichia coli]	-1.66121	0.0301436
QGA34297.1	dipeptidase PepE [Escherichia coli]	-1.6694	0.0273309
QGA34384.1	DUF406 domain-containing protein [Escherichia coli]	-1.70398	0.00289822
QGA32819.1	ribosome modulation factor [Escherichia coli]	-1.78557	0.0349747
QGA33738.1	beta-lactamase regulator AmpE [Escherichia coli]	-1.801	0.0362246
QGA34033.1	DUF386 domain-containing protein [Escherichia coli]	-1.88814	0.0469203
QGA34586.1	NAD(P)H-dependent chromate oxidoreductase YieF [Escherichia coli]	-1.89777	0.039055
QGA34154.1	lysine decarboxylase CadA [Escherichia coli]	-2.14612	0.000107714
QGA31742.1	dGTPase [Escherichia coli]	-2.18643	0.0528211
QGA34561.1	F0F1 ATP synthase subunit A [Escherichia coli]	-2.3125	0.00653819
QGA32815.1	porin OmpA [Escherichia coli]	-2.37534	0.0111302
QGA35079.1	ribosome hibernation promoting factor [Escherichia coli]	-2.53329	0.0250674
QGA33105.1	DNA-binding transcriptional regulator CecR [Escherichia coli]	-3.23228	0.041644
QGA31363.1	long-chain fatty acid transporter FadL [Escherichia coli]	-3.38169	0.0464103
QGA36164.1	class A extended-spectrum beta-lactamase CTX-M-15 (plasmid) [Escherichia coli]	-4.7933	0.0299577

## Sheet: ΔCTX MID vs WT MID
Accession	Description	FC ΔCTX MID vs WT MID	p-value
QGA32789.1	addiction module toxin, GnsA/GnsB family [Escherichia coli]	14.8987	0.0207819
QGA32723.1	anti-sigma-28 factor FlgM [Escherichia coli]	9.01681	0.00149392
QGA32136.1	major outer membrane lipoprotein [Escherichia coli]	8.4269	0.0037312
QGA32222.1	DUF1283 family protein [Escherichia coli]	5.50067	0.0473011
QGA31977.1	protein YebF [Escherichia coli]	4.58554	0.00118841
QGA35173.1	DUF1090 domain-containing protein [Escherichia coli]	4.2342	0.0002394
QGA34268.1	CsbD family protein [Escherichia coli]	4.1651	0.000549414
QGA33873.1	molecular chaperone OsmY [Escherichia coli]	3.2327	0.035592
QGA33259.1	transcription antiterminator/RNA stability regulator CspE [Escherichia coli]	2.96068	0.016861
QGA32269.1	stationary-phase-induced ribosome-associated protein [Escherichia coli]	2.85521	0.0521762
QGA34530.1	thioredoxin TrxA [Escherichia coli]	2.66953	0.0168892
QGA31512.1	DUF2303 family protein [Escherichia coli]	2.65315	0.000364734
QGA34791.1	acid-activated periplasmic chaperone HdeB [Escherichia coli]	2.62867	0.0235561
QGA34857.1	DUF2756 family protein [Escherichia coli]	2.5411	0.0160615
QGA31717.1	YoeB-YefM toxin-antitoxin system antitoxin YefM [Escherichia coli]	2.47231	0.00226918
QGA32001.1	transcription antiterminator/RNA stability regulator CspE [Escherichia coli]	2.33879	0.00246844
QGA33466.1	pyrimidine/purine nucleoside phosphorylase [Escherichia coli]	2.06166	0.00383393
QGA34143.1	co-chaperone GroES [Escherichia coli]	2.05873	0.00252919
QGA32836.1	porin OmpF [Escherichia coli]	2.0471	0.0078873
QGA34355.1	PTS fructose-like transporter subunit IIB [Escherichia coli]	1.83469	0.0094027
QGA31482.1	porin OmpC [Escherichia coli]	1.77905	0.000359425
QGA33002.1	tail fiber assembly protein [Escherichia coli]	1.7505	0.00614644
QGA32082.1	PTS N,N'-diacetylchitobiose transporter subunit IIA [Escherichia coli]	1.70816	0.00662775
QGA34370.1	50S ribosomal protein L31 [Escherichia coli]	1.69049	0.00724246
QGA35245.1	antibiotic biosynthesis monooxygenase [Escherichia coli]	1.67265	0.00202573
QGA31888.1	hypothetical protein FMA85_04025 [Escherichia coli]	1.64733	0.0214695
QGA33438.1	exodeoxyribonuclease VII small subunit [Escherichia coli]	1.63241	0.042178
QGA35401.1	oxidative damage protection protein [Escherichia coli]	1.5746	0.0053827
QGA35082.1	lipopolysaccharide ABC transporter substrate-binding protein LptA [Escherichia coli]	1.50813	0.00712638
QGA32400.1	DUF2498 family protein [Escherichia coli]	1.50193	0.000149446
QGA32410.1	bifunctional anthranilate synthase glutamate amidotransferase component TrpG/anthranilate phosphoribosyltransferase TrpD [Escherichia coli]	-1.52347	0.0131651
QGA32876.1	hypothetical protein FMA85_09500 [Escherichia coli]	-1.55168	0.0321658
QGA31942.1	chemotaxis protein CheY [Escherichia coli]	-1.6041	0.0104791
QGA33852.1	MDR efflux pump AcrAB transcriptional activator RobA [Escherichia coli]	-1.6102	0.00708039
QGA35377.1	serine protease autotransporter toxin Sat [Escherichia coli]	-1.64701	0.034029
QGA34562.1	F0F1 ATP synthase subunit C [Escherichia coli]	-1.66281	0.0522455
QGA34586.1	NAD(P)H-dependent chromate oxidoreductase YieF [Escherichia coli]	-1.67795	0.0361399
QGA34033.1	DUF386 domain-containing protein [Escherichia coli]	-1.67961	0.045548
QGA34384.1	DUF406 domain-containing protein [Escherichia coli]	-2.01651	0.0351988
QGA34115.1	RNA chaperone Hfq [Escherichia coli]	-2.19427	0.0256544
QGA34561.1	F0F1 ATP synthase subunit A [Escherichia coli]	-2.25809	0.0106393
QGA34154.1	lysine decarboxylase CadA [Escherichia coli]	-2.26426	0.000914586
QGA32815.1	porin OmpA [Escherichia coli]	-2.42387	0.00309563
QGA35079.1	ribosome hibernation promoting factor [Escherichia coli]	-2.57329	0.0324326
QGA33105.1	DNA-binding transcriptional regulator CecR [Escherichia coli]	-2.6542	0.0213573
QGA31363.1	long-chain fatty acid transporter FadL [Escherichia coli]	-4.24497	0.0115613
QGA36164.1	class A extended-spectrum beta-lactamase CTX-M-15 (plasmid) [Escherichia coli]	-7.75202	0.0137298

## Sheet: ΔCTX subMIC vs WT subMIC
Accession	Description	FC ΔCTX subMIC vs WT subMIC	p-value
QGA32789.1	addiction module toxin, GnsA/GnsB family [Escherichia coli]	7.81311	0.00109745
QGA32136.1	major outer membrane lipoprotein [Escherichia coli]	7.28166	0.00151178
QGA32228.1	putative selenium delivery protein YdfZ [Escherichia coli]	6.82518	0.0249903
QGA32222.1	DUF1283 family protein [Escherichia coli]	5.97493	0.000361631
QGA31512.1	DUF2303 family protein [Escherichia coli]	5.33592	9.69417e-05
QGA33334.1	ribosome-associated protein YbcJ [Escherichia coli]	5.05318	0.00528556
QGA34688.1	glutaredoxin 3 [Escherichia coli]	4.43659	0.00953709
QGA35173.1	DUF1090 domain-containing protein [Escherichia coli]	4.26923	0.00023681
QGA31977.1	protein YebF [Escherichia coli]	3.99789	0.00235576
QGA33873.1	molecular chaperone OsmY [Escherichia coli]	3.83201	0.00107606
QGA33025.1	cold shock-like protein CspD [Escherichia coli]	3.78261	0.00431757
QGA32723.1	anti-sigma-28 factor FlgM [Escherichia coli]	3.71518	0.0045496
QGA34741.1	RNA chaperone/antiterminator CspA [Escherichia coli]	3.51493	0.00963955
QGA34268.1	CsbD family protein [Escherichia coli]	3.46502	0.00124781
QGA35950.1	type II toxin-antitoxin system Phd/YefM family antitoxin (plasmid) [Escherichia coli]	3.41515	0.00524206
QGA34047.1	cytochrome b562 [Escherichia coli]	3.27857	0.0150091
QGA33259.1	transcription antiterminator/RNA stability regulator CspE [Escherichia coli]	3.16133	0.00304158
QGA34857.1	DUF2756 family protein [Escherichia coli]	3.10266	0.0164845
QGA31305.1	phosphocarrier protein Hpr [Escherichia coli]	2.9864	0.00143161
QGA32001.1	transcription antiterminator/RNA stability regulator CspE [Escherichia coli]	2.97736	0.00282884
QGA32269.1	stationary-phase-induced ribosome-associated protein [Escherichia coli]	2.78649	0.00648211
QGA35302.1	protein GlcG [Escherichia coli]	2.70083	0.0203549
QGA36195.1	oxacillin-hydrolyzing class D beta-lactamase OXA-1 (plasmid) [Escherichia coli]	2.6903	0.00068121
QGA34791.1	acid-activated periplasmic chaperone HdeB [Escherichia coli]	2.58214	0.0237086
QGA33473.1	phosphate starvation-inducible protein PsiF [Escherichia coli]	2.5467	0.0231858
QGA32482.1	YciI family protein [Escherichia coli]	2.38268	0.000579296
QGA34530.1	thioredoxin TrxA [Escherichia coli]	2.37102	0.0201022
QGA31717.1	YoeB-YefM toxin-antitoxin system antitoxin YefM [Escherichia coli]	2.31385	0.0157999
QGA35331.1	KpsF/GutQ family sugar-phosphate isomerase [Escherichia coli]	2.17398	0.0145547
QGA34370.1	50S ribosomal protein L31 [Escherichia coli]	2.02566	0.00111298
QGA34611.1	heat shock chaperone IbpB [Escherichia coli]	2.00202	0.0047499
QGA33651.1	Rho-binding antiterminator [Escherichia coli]	1.9733	0.0286248
QGA35245.1	antibiotic biosynthesis monooxygenase [Escherichia coli]	1.92586	0.00025456
QGA35118.1	DEAD/DEAH family ATP-dependent RNA helicase [Escherichia coli]	1.90208	0.00975868
QGA31547.1	phage tail protein [Escherichia coli]	1.88256	0.00370755
QGA33114.1	Bax inhibitor-1/YccA family protein [Escherichia coli]	1.87495	0.000703021
QGA33763.1	cell division protein FtsL [Escherichia coli]	1.86048	0.0395213
QGA34355.1	PTS fructose-like transporter subunit IIB [Escherichia coli]	1.83848	0.0155634
QGA35082.1	lipopolysaccharide ABC transporter substrate-binding protein LptA [Escherichia coli]	1.83694	0.0163881
QGA34675.1	3-deoxy-D-manno-oct-2-ulosonate III transferase WaaZ [Escherichia coli]	1.83414	0.000825386
QGA33125.1	biotin synthase [Escherichia coli]	1.80828	0.0217785
QGA31976.1	DNA damage-inducible protein YebG [Escherichia coli]	1.80158	0.00890523
QGA31854.1	flagellin FliC [Escherichia coli]	1.78998	0.00487789
QGA32585.1	inhibitor of g-type lysozyme [Escherichia coli]	1.78764	0.00166364
QGA33466.1	pyrimidine/purine nucleoside phosphorylase [Escherichia coli]	1.75418	0.0192608
QGA34324.1	2-iminoacetate synthase ThiH [Escherichia coli]	1.71936	0.0164581
QGA33390.1	YbaB/EbfC family nucleoid-associated protein [Escherichia coli]	1.71664	0.00133824
QGA33256.1	twin-arginine translocase subunit TatE [Escherichia coli]	1.71404	0.00679589
QGA33247.1	ribosome silencing factor [Escherichia coli]	1.70782	0.0154842
QGA34143.1	co-chaperone GroES [Escherichia coli]	1.6861	0.0064296
QGA32840.1	L,D-transpeptidase [Escherichia coli]	1.67767	0.0016743
QGA35923.1	YgdI/YgdR family lipoprotein [Escherichia coli]	1.67371	0.0417652
QGA32047.1	carbohydrate kinase family protein [Escherichia coli]	1.67224	0.00820615
QGA32706.1	50S ribosomal protein L32 [Escherichia coli]	1.65829	0.0340172
QGA31564.1	50S ribosomal protein L25 [Escherichia coli]	1.64278	0.0102472
QGA33887.1	phosphatidylglycerol--membrane-oligosaccharide glycerophosphotransferase [Escherichia coli]	1.63447	0.00142742
QGA33094.1	mechanosensitive channel protein [Escherichia coli]	1.62675	0.00129394
QGA35982.1	iron transporter (plasmid) [Escherichia coli]	1.61877	0.00185117
QGA33909.1	hypothetical protein FMA85_15120 [Escherichia coli]	1.6109	0.00662177
QGA35625.1	RNA polymerase sigma factor RpoS [Escherichia coli]	1.5997	0.0311088
QGA34831.1	phage sensitivity protein DcrB [Escherichia coli]	1.59891	0.00694366
QGA34977.1	50S ribosomal protein L2 [Escherichia coli]	1.58938	0.00739929
QGA33762.1	peptidoglycan glycosyltransferase FtsI [Escherichia coli]	1.58506	0.00111843
QGA31167.1	autonomous glycyl radical cofactor GrcA [Escherichia coli]	1.5848	0.00483629
QGA35038.1	acetyl-CoA carboxylase biotin carboxyl carrier protein [Escherichia coli]	1.56861	0.00604954
QGA34040.1	2-iminobutanoate/2-iminopropanoate deaminase [Escherichia coli]	1.56013	0.0504081
QGA32043.1	zinc-binding dehydrogenase [Escherichia coli]	1.55654	0.00316498
QGA35706.1	carbon starvation induced protein CsiD [Escherichia coli]	1.55124	0.00377388
QGA35701.1	potassium binding protein Kbp [Escherichia coli]	1.54435	0.00332772
QGA34892.1	RNA-binding transcriptional accessory protein [Escherichia coli]	1.52363	0.00396526
QGA36007.1	class A broad-spectrum beta-lactamase TEM-1 (plasmid) [Escherichia coli]	1.52091	0.0168873
QGA31542.1	major capsid protein [Escherichia coli]	1.49595	0.0125834
QGA33041.1	arginine ABC transporter substrate-binding protein [Escherichia coli]	-1.49572	0.0146008
QGA36220.1	MobC family plasmid mobilization relaxosome protein (plasmid) [Escherichia coli]	-1.50244	0.0247881
QGA35494.1	diaminopropionate ammonia-lyase [Escherichia coli]	-1.50974	0.00269656
QGA33044.1	arginine ABC transporter substrate-binding protein [Escherichia coli]	-1.51444	0.0273571
QGA33916.1	hypochlorite stress DNA-binding transcriptional regulator HypT [Escherichia coli]	-1.52414	0.013402
QGA35487.1	putative selenate reductase subunit YgfK [Escherichia coli]	-1.53999	0.02777
QGA32699.1	aminodeoxychorismate lyase [Escherichia coli]	-1.5429	0.0141599
QGA35582.1	MFS transporter [Escherichia coli]	-1.54714	0.00797994
QGA33282.1	carbon starvation protein CstA [Escherichia coli]	-1.55317	0.0112617
QGA36198.1	mobilization protein (plasmid) [Escherichia coli]	-1.55709	0.0202471
QGA34311.1	two-component system sensor histidine kinase ZraS [Escherichia coli]	-1.56672	0.00218074
QGA32310.1	DUF465 domain-containing protein [Escherichia coli]	-1.58302	0.00296836
QGA35492.1	D-phenylhydantoinase [Escherichia coli]	-1.5857	0.0238814
QGA36222.1	hypothetical protein FMA85_26960 (plasmid) [Escherichia coli]	-1.59002	0.00977977
QGA34451.1	fatty acid oxidation complex subunit alpha FadB [Escherichia coli]	-1.5903	0.000915387
QGA32820.1	membrane integrity-associated transporter subunit PqiC [Escherichia coli]	-1.5908	0.0227108
QGA31804.1	DgsA anti-repressor MtfA [Escherichia coli]	-1.59741	0.0185803
QGA34562.1	F0F1 ATP synthase subunit C [Escherichia coli]	-1.60307	0.0525645
QGA34452.1	acetyl-CoA C-acyltransferase FadA [Escherichia coli]	-1.60484	0.0390338
QGA32277.1	NarK family nitrate/nitrite MFS transporter [Escherichia coli]	-1.61037	0.00600469
QGA32409.1	anthranilate synthase component I [Escherichia coli]	-1.61262	0.00950842
QGA34852.1	sn-glycerol-3-phosphate ABC transporter substrate-binding protein UgpB [Escherichia coli]	-1.61781	0.0112021
QGA31263.1	nitrate/nitrite two-component system sensor histidine kinase NarQ [Escherichia coli]	-1.62998	0.00876597
QGA33101.1	malate/lactate/ureidoglycolate dehydrogenase [Escherichia coli]	-1.63931	0.0449413
QGA35305.1	DUF4092 domain-containing protein [Escherichia coli]	-1.66497	0.00199075
QGA32731.1	lipoprotein [Escherichia coli]	-1.67404	0.00283518
QGA33852.1	MDR efflux pump AcrAB transcriptional activator RobA [Escherichia coli]	-1.73048	0.0132143
QGA34699.1	hypothetical protein FMA85_19520 [Escherichia coli]	-1.73087	0.0398048
QGA35918.1	knotted carbamoyltransferase YgeW [Escherichia coli]	-1.73225	0.00202906
QGA32870.1	DUF3102 domain-containing protein [Escherichia coli]	-1.74006	0.0356528
QGA32865.1	host-nuclease inhibitor protein Gam [Escherichia coli]	-1.74253	0.036818
QGA32894.1	phage tail sheath family protein [Escherichia coli]	-1.75935	0.00860738
QGA32871.1	helix-turn-helix domain-containing protein [Escherichia coli]	-1.7728	0.0148178
QGA34781.1	cytochrome c peroxidase [Escherichia coli]	-1.77681	0.00111867
QGA31375.1	50S ribosomal protein L3 N(5)-glutamine methyltransferase [Escherichia coli]	-1.79535	0.0375489
QGA32413.1	tryptophan synthase subunit alpha [Escherichia coli]	-1.80442	0.0172693
QGA32876.1	hypothetical protein FMA85_09500 [Escherichia coli]	-1.84079	0.00468384
QGA31415.1	transcriptional regulator LrhA [Escherichia coli]	-1.86779	0.00138794
QGA32888.1	peptidase [Escherichia coli]	-1.87175	0.00836018
QGA32008.1	CNNM family cation transport protein YoaE [Escherichia coli]	-1.88988	0.00741184
QGA34154.1	lysine decarboxylase CadA [Escherichia coli]	-1.9401	0.00279827
QGA34561.1	F0F1 ATP synthase subunit A [Escherichia coli]	-2.1411	0.0461167
QGA34297.1	dipeptidase PepE [Escherichia coli]	-2.18622	0.0324139
QGA32410.1	bifunctional anthranilate synthase glutamate amidotransferase component TrpG/anthranilate phosphoribosyltransferase TrpD [Escherichia coli]	-2.34839	0.00552368
QGA31742.1	dGTPase [Escherichia coli]	-2.50869	0.00169051
QGA35079.1	ribosome hibernation promoting factor [Escherichia coli]	-3.11037	0.0418168
QGA31363.1	long-chain fatty acid transporter FadL [Escherichia coli]	-3.26931	0.0273981
QGA33105.1	DNA-binding transcriptional regulator CecR [Escherichia coli]	-3.45809	0.0437049
QGA36164.1	class A extended-spectrum beta-lactamase CTX-M-15 (plasmid) [Escherichia coli]	-8.04396	0.0223519

## Sheet: ΔTEM no Ab. vs WT no Ab.
Accession	Description	FC ΔTEM no Ab. vs WT no Ab.	p-value
QGA32789.1	addiction module toxin, GnsA/GnsB family [Escherichia coli]	8.68059	0.000203722
QGA34741.1	RNA chaperone/antiterminator CspA [Escherichia coli]	4.69405	0.000124032
QGA32136.1	major outer membrane lipoprotein [Escherichia coli]	4.28627	0.00396327
QGA31977.1	protein YebF [Escherichia coli]	3.95611	0.00445363
QGA32723.1	anti-sigma-28 factor FlgM [Escherichia coli]	3.78571	0.0337405
QGA32222.1	DUF1283 family protein [Escherichia coli]	3.54781	0.00913668
QGA34268.1	CsbD family protein [Escherichia coli]	3.52637	0.0238203
QGA34688.1	glutaredoxin 3 [Escherichia coli]	3.46247	0.0016694
QGA32228.1	putative selenium delivery protein YdfZ [Escherichia coli]	3.08199	0.0431415
QGA34047.1	cytochrome b562 [Escherichia coli]	2.99486	0.00710091
QGA33334.1	ribosome-associated protein YbcJ [Escherichia coli]	2.77619	0.00659438
QGA35173.1	DUF1090 domain-containing protein [Escherichia coli]	2.74528	0.0486536
QGA35302.1	protein GlcG [Escherichia coli]	2.63456	0.034324
QGA31717.1	YoeB-YefM toxin-antitoxin system antitoxin YefM [Escherichia coli]	2.48391	0.00232117
QGA31305.1	phosphocarrier protein Hpr [Escherichia coli]	2.43894	0.0175645
QGA32482.1	YciI family protein [Escherichia coli]	2.37812	0.00863979
QGA33259.1	transcription antiterminator/RNA stability regulator CspE [Escherichia coli]	2.3643	0.0143229
QGA33873.1	molecular chaperone OsmY [Escherichia coli]	2.21755	0.0147629
QGA32001.1	transcription antiterminator/RNA stability regulator CspE [Escherichia coli]	2.14172	0.00418651
QGA34791.1	acid-activated periplasmic chaperone HdeB [Escherichia coli]	2.10559	0.0251274
QGA32890.1	DUF2190 family protein [Escherichia coli]	2.08103	0.00187801
QGA31708.1	UDP-glucose 6-dehydrogenase [Escherichia coli]	1.91126	0.00582865
QGA31888.1	hypothetical protein FMA85_04025 [Escherichia coli]	1.87097	0.0126975
QGA31985.1	DUF2511 domain-containing protein [Escherichia coli]	1.86301	0.0216865
QGA33466.1	pyrimidine/purine nucleoside phosphorylase [Escherichia coli]	1.70009	0.0422201
QGA34148.1	divalent cation tolerance protein CutA [Escherichia coli]	1.68502	0.0545501
QGA35331.1	KpsF/GutQ family sugar-phosphate isomerase [Escherichia coli]	1.65919	0.00924603
QGA34143.1	co-chaperone GroES [Escherichia coli]	1.63986	0.0156339
QGA34857.1	DUF2756 family protein [Escherichia coli]	1.63939	0.0518947
QGA32269.1	stationary-phase-induced ribosome-associated protein [Escherichia coli]	1.62105	0.00197379
QGA33473.1	phosphate starvation-inducible protein PsiF [Escherichia coli]	1.55168	0.0236522
QGA33453.1	preprotein translocase subunit YajC [Escherichia coli]	1.53498	0.0128714
QGA34932.1	peptidylprolyl isomerase A [Escherichia coli]	1.5304	0.00752181
QGA35245.1	antibiotic biosynthesis monooxygenase [Escherichia coli]	1.51957	0.00205802
QGA33152.1	peptidoglycan-associated lipoprotein Pal [Escherichia coli]	1.5184	0.00400889
QGA33390.1	YbaB/EbfC family nucleoid-associated protein [Escherichia coli]	1.50496	0.0198324
QGA35905.1	kfiB protein [Escherichia coli]	-1.58748	0.0411454
QGA35377.1	serine protease autotransporter toxin Sat [Escherichia coli]	-1.67848	0.0534819
QGA34561.1	F0F1 ATP synthase subunit A [Escherichia coli]	-1.87233	0.0469059
QGA33105.1	DNA-binding transcriptional regulator CecR [Escherichia coli]	-1.98137	0.0435077
QGA34154.1	lysine decarboxylase CadA [Escherichia coli]	-2.24451	5.22489e-05
QGA32815.1	porin OmpA [Escherichia coli]	-2.35862	0.00922268
QGA35323.1	hypothetical protein FMA85_22855 [Escherichia coli]	-3.09644	0.000646389
QGA31363.1	long-chain fatty acid transporter FadL [Escherichia coli]	-3.29978	0.00874559
QGA35324.1	glycosyltransferase family 2 protein [Escherichia coli]	-3.81026	2.88541e-05
QGA36007.1	class A broad-spectrum beta-lactamase TEM-1 (plasmid) [Escherichia coli]	-5.76301	0.00206568

## Sheet: ΔTEM MID vs WT MID
Accession	Description	FC ΔTEM MID vs WT MID	p-value
QGA32789.1	addiction module toxin, GnsA/GnsB family [Escherichia coli]	13.2489	0.0229805
QGA32723.1	anti-sigma-28 factor FlgM [Escherichia coli]	8.71989	0.0282864
QGA32136.1	major outer membrane lipoprotein [Escherichia coli]	5.64035	0.0108409
QGA32222.1	DUF1283 family protein [Escherichia coli]	4.26451	0.0450024
QGA34268.1	CsbD family protein [Escherichia coli]	4.2389	0.000195578
QGA31977.1	protein YebF [Escherichia coli]	3.7672	0.000892387
QGA35173.1	DUF1090 domain-containing protein [Escherichia coli]	3.23638	0.00049366
QGA33873.1	molecular chaperone OsmY [Escherichia coli]	2.71159	0.0490773
QGA34791.1	acid-activated periplasmic chaperone HdeB [Escherichia coli]	2.29677	0.0142269
QGA31717.1	YoeB-YefM toxin-antitoxin system antitoxin YefM [Escherichia coli]	2.26202	0.00141433
QGA32001.1	transcription antiterminator/RNA stability regulator CspE [Escherichia coli]	2.0956	0.0409049
QGA34530.1	thioredoxin TrxA [Escherichia coli]	2.00973	0.0139959
QGA34143.1	co-chaperone GroES [Escherichia coli]	1.79837	0.0329994
QGA34355.1	PTS fructose-like transporter subunit IIB [Escherichia coli]	1.77019	0.00315849
QGA31888.1	hypothetical protein FMA85_04025 [Escherichia coli]	1.76046	0.0386974
QGA33002.1	tail fiber assembly protein [Escherichia coli]	1.75228	0.000214009
QGA31175.1	anti-sigma-E factor RseA [Escherichia coli]	1.66766	0.0388975
QGA35245.1	antibiotic biosynthesis monooxygenase [Escherichia coli]	1.61827	0.0296022
QGA33466.1	pyrimidine/purine nucleoside phosphorylase [Escherichia coli]	1.59869	0.0358107
QGA31167.1	autonomous glycyl radical cofactor GrcA [Escherichia coli]	1.58698	0.0228846
QGA35401.1	oxidative damage protection protein [Escherichia coli]	1.53328	0.00102787
QGA34312.1	zinc resistance sensor/chaperone ZraP [Escherichia coli]	1.49781	0.053262
QGA35132.1	YraN family protein [Escherichia coli]	-1.52324	0.0508477
QGA33852.1	MDR efflux pump AcrAB transcriptional activator RobA [Escherichia coli]	-1.58814	0.00249428
QGA35377.1	serine protease autotransporter toxin Sat [Escherichia coli]	-1.67959	0.0303903
QGA34561.1	F0F1 ATP synthase subunit A [Escherichia coli]	-1.78125	0.00122722
QGA34384.1	DUF406 domain-containing protein [Escherichia coli]	-1.80991	0.0213016
QGA34154.1	lysine decarboxylase CadA [Escherichia coli]	-1.9721	0.00107422
QGA32815.1	porin OmpA [Escherichia coli]	-2.38305	0.00251102
QGA31363.1	long-chain fatty acid transporter FadL [Escherichia coli]	-2.99742	0.0280351
QGA35323.1	hypothetical protein FMA85_22855 [Escherichia coli]	-3.14987	0.00842519
QGA35324.1	glycosyltransferase family 2 protein [Escherichia coli]	-4.52647	0.00349161
QGA36007.1	class A broad-spectrum beta-lactamase TEM-1 (plasmid) [Escherichia coli]	-5.58553	0.0143549

## Sheet: ΔTEM subMIC vs WT subMIC
Accession	Description	FC ΔTEM subMIC vs WT subMIC	p-value
QGA31854.1	flagellin FliC [Escherichia coli]	1.95376	0.00921629
QGA34040.1	2-iminobutanoate/2-iminopropanoate deaminase [Escherichia coli]	1.57851	0.0362575
QGA31482.1	porin OmpC [Escherichia coli]	1.53781	0.0370815
QGA32070.1	succinylornithine/acetylornithine transaminase [Escherichia coli]	-1.55107	0.0520175
QGA32073.1	N-succinylarginine dihydrolase [Escherichia coli]	-1.55961	0.0067365
QGA34154.1	lysine decarboxylase CadA [Escherichia coli]	-2.38229	0.0287352
QGA31742.1	dGTPase [Escherichia coli]	-2.98438	0.00767973
QGA35323.1	hypothetical protein FMA85_22855 [Escherichia coli]	-3.81034	0.00549445
QGA35324.1	glycosyltransferase family 2 protein [Escherichia coli]	-5.00893	0.00110744
QGA36007.1	class A broad-spectrum beta-lactamase TEM-1 (plasmid) [Escherichia coli]	-8.45805	0.0351845
