# Supplementary material for: Knockout of Targeted Plasmid-Borne β-Lactamase Genes in an Extended-Spectrum-β-Lactamase-Producing Escherichia coli Strain: Impact on Resistance and Proteomic Profile
Source: Microbiol Spectr. 2023 Jan 9;11(1):e03867-22. doi: 10.1128/spectrum.03867-22 (PMC9927464; doi:10.1128/spectrum.03867-22)
Supplement: Supplemental file 4 — Data Set S3. Download spectrum.03867-22-s0004.xlsx, XLSX file, 0.05 MB [file spectrum.03867-22-s0004.xlsx]

## Sheet:  ΔOXA subMIC vs WT subMIC
Accession	Description	Coverage [%]	# Peptides	# PSMs	# Unique Peptides	FC ΔOXA no Ab. vs WT no Ab.	p-value	FC ΔOXA MID vs WT MID	p-value	FC ΔOXA subMIC vs WT subMIC	p-value
QGA32789.1	addiction module toxin, GnsA/GnsB family [Escherichia coli]	40	2	31	2	2.58968	0.470829	14.6034	0.00155299	7.81068	0.000126501
QGA32136.1	major outer membrane lipoprotein [Escherichia coli]	51	4	328	4	1.3402	0.424953	7.93567	0.0165909	4.3034	0.0118522
QGA32222.1	DUF1283 family protein [Escherichia coli]	17	2	15	2	1.50506	0.548618	4.81916	0.0190631	4.26323	0.000806431
QGA31977.1	protein YebF [Escherichia coli]	19	2	18	2	1.53974	0.45474	3.98942	0.00156219	3.65259	0.00191229
QGA34047.1	cytochrome b562 [Escherichia coli]	27	4	28	4	1.43679	0.477509	3.8836	0.0958573	3.63367	0.00402697
QGA33334.1	ribosome-associated protein YbcJ [Escherichia coli]	34	3	13	3	-1.02053	0.711918	3.5893	0.088473	3.61418	0.00408721
QGA34268.1	CsbD family protein [Escherichia coli]	39	3	27	3	1.48791	0.610352	3.9237	0.000803743	3.52366	0.00276195
QGA32723.1	anti-sigma-28 factor FlgM [Escherichia coli]	25	2	7	2	1.24943	0.914707	9.84314	0.00130638	3.46702	0.00546996
QGA33025.1	cold shock-like protein CspD [Escherichia coli]	42	2	14	2	1.28799	0.746488	2.70171	0.187004	3.32411	0.00403347
QGA35173.1	DUF1090 domain-containing protein [Escherichia coli]	27	4	16	4	1.14528	0.960781	4.00763	0.00449178	3.19625	0.00668376
QGA34688.1	glutaredoxin 3 [Escherichia coli]	37	3	46	3	1.09175	0.99578	4.42191	0.0411591	3.17152	0.010907
QGA35950.1	type II toxin-antitoxin system Phd/YefM family antitoxin (plasmid) [Escherichia coli]	37	2	8	2	1.3275	-	5.47816	-	2.87956	0.00518456
QGA33873.1	molecular chaperone OsmY [Escherichia coli]	56	9	150	9	-1.02776	0.844898	3.40252	0.00409754	2.86704	0.0037926
QGA35302.1	protein GlcG [Escherichia coli]	40	4	34	4	1.25459	0.729099	3.06072	0.0896729	2.73583	0.0126159
QGA32482.1	YciI family protein [Escherichia coli]	19	2	8	2	1.23715	0.592912	2.87646	0.0391546	2.61654	0.00141734
QGA31305.1	phosphocarrier protein Hpr [Escherichia coli]	51	3	41	3	1.05932	0.904336	2.94728	0.0983785	2.44864	0.00423404
QGA32890.1	DUF2190 family protein [Escherichia coli]	42	4	16	4	1.33133	0.167729	2.62346	0.0656402	2.41803	0.0136767
QGA32228.1	putative selenium delivery protein YdfZ [Escherichia coli]	78	5	30	5	1.14871	0.90237	3.35309	0.160433	2.21634	0.0362062
QGA31985.1	DUF2511 domain-containing protein [Escherichia coli]	24	2	21	2	-1.19167	0.487963	2.11758	0.0696721	2.18788	0.0439003
QGA31717.1	YoeB-YefM toxin-antitoxin system antitoxin YefM [Escherichia coli]	46	4	14	4	1.10768	0.977274	2.08425	0.00574347	2.15031	0.0125123
QGA32166.1	superoxide dismutase [Cu-Zn] SodC2 [Escherichia coli]	14	3	16	3	-1.26022	0.138716	2.65749	0.070897	2.00416	0.0328566
QGA34791.1	acid-activated periplasmic chaperone HdeB [Escherichia coli]	36	3	61	3	-1.08601	0.709968	2.45018	0.0033784	1.90784	0.0321408
QGA34355.1	PTS fructose-like transporter subunit IIB [Escherichia coli]	16	2	5	2	1.2292	0.216095	1.85203	0.0295661	1.89631	0.0133249
QGA33259.1	transcription antiterminator/RNA stability regulator CspE [Escherichia coli]	57	4	67	4	1.034	0.962142	2.62841	0.0215647	1.88826	0.0525661
QGA34857.1	DUF2756 family protein [Escherichia coli]	47	5	24	5	1.02251	0.936073	2.47767	0.0209007	1.8657	0.0169448
QGA32001.1	transcription antiterminator/RNA stability regulator CspE [Escherichia coli]	57	3	153	3	1.1069	0.670978	2.16169	0.0186323	1.80928	0.039221
QGA32296.1	aminobutyraldehyde dehydrogenase [Escherichia coli]	20	8	35	8	1.12431	0.0278767	-1.3357	0.0280869	1.75384	0.000157586
QGA35245.1	antibiotic biosynthesis monooxygenase [Escherichia coli]	31	4	46	4	1.06304	0.810297	1.73681	0.0016679	1.72817	0.00352664
QGA35082.1	lipopolysaccharide ABC transporter substrate-binding protein LptA [Escherichia coli]	21	4	40	4	-1.05595	0.742223	1.59505	0.0128456	1.71596	0.0287743
QGA34143.1	co-chaperone GroES [Escherichia coli]	53	4	149	4	-1.01403	0.885672	1.94611	0.00532418	1.69964	0.0180043
QGA34040.1	2-iminobutanoate/2-iminopropanoate deaminase [Escherichia coli]	35	5	129	5	-1.02971	0.90538	1.67281	0.213323	1.67428	0.0338361
QGA36220.1	MobC family plasmid mobilization relaxosome protein (plasmid) [Escherichia coli]	49	5	32	1	1.62967	0.000431216	2.0887	0.00369195	1.59927	0.000919457
QGA33390.1	YbaB/EbfC family nucleoid-associated protein [Escherichia coli]	47	4	110	4	1.03732	0.957923	1.64882	0.0834446	1.54023	0.0029029
QGA34154.1	lysine decarboxylase CadA [Escherichia coli]	26	16	198	16	-1.56458	0.000497219	-1.52529	0.00385173	-1.74383	0.00294444
QGA32412.1	tryptophan synthase subunit beta [Escherichia coli]	26	9	44	9	-1.82994	5.71949e-06	-2.03059	0.000239052	-1.91164	0.00193815
QGA32413.1	tryptophan synthase subunit alpha [Escherichia coli]	45	10	65	10	-1.83136	0.00104761	-2.30612	0.0161602	-1.99278	0.00939809
QGA36213.1	Rop family plasmid primer RNA-binding protein (plasmid) [Escherichia coli]	38	3	25	3	-1.74295	0.0311187	-1.50171	0.0694347	-2.01598	4.56263e-05
QGA32815.1	porin OmpA [Escherichia coli]	53	15	628	15	-1.71921	0.0314699	-2.43966	0.00150508	-2.09317	0.0505768
QGA32411.1	bifunctional indole-3-glycerol-phosphate synthase TrpC/phosphoribosylanthranilate isomerase TrpF [Escherichia coli]	11	5	28	5	-2.13654	0.00358557	-2.22483	0.00682705	-2.31114	0.00177131
QGA31363.1	long-chain fatty acid transporter FadL [Escherichia coli]	17	6	26	6	-1.17723	0.541977	-3.27966	0.0290682	-2.64038	0.0241477
QGA36206.1	MobC family plasmid mobilization relaxosome protein (plasmid) [Escherichia coli]	49	5	28	1	-3.05275	-	-2.40531	-	-2.66481	0.0030015
QGA31742.1	dGTPase [Escherichia coli]	11	6	12	6	-2.22966	0.0437303	-2.24852	0.184578	-2.8146	0.00106971
QGA36199.1	MbeD family mobilization/exclusion protein (plasmid) [Escherichia coli]	49	4	15	3	-3.12538	0.000463331	-3.48	0.0255026	-3.34783	0.000826895
QGA32409.1	anthranilate synthase component I [Escherichia coli]	19	8	31	8	-3.37006	0.000819021	-3.95165	0.00782986	-4.03509	0.000420434
QGA32410.1	bifunctional anthranilate synthase glutamate amidotransferase component TrpG/anthranilate phosphoribosyltransferase TrpD [Escherichia coli]	11	5	19	5	-5.07399	0.000275457	-5.72005	0.0152031	-4.61086	0.0013583
QGA34591.1	tryptophanase [Escherichia coli]	35	16	157	16	-4.77168	0.0051062	-5.24278	0.00105954	-5.13922	0.000831245
QGA36195.1	oxacillin-hydrolyzing class D beta-lactamase OXA-1 (plasmid) [Escherichia coli]	28	6	43	6	-6.84892	0.00954216	-12.391	0.00446703	-8.61062	0.0257654

## Sheet:  ΔCTX subMIC vs WT subMIC
Accession	Description	Coverage [%]	# Peptides	# PSMs	# Unique Peptides	FC ΔCTX no Ab. vs WT no Ab.	p-value	FC ΔCTX MID vs WT MID	p-value	FC ΔCTX subMIC vs WT subMIC	p-value
QGA32789.1	addiction module toxin, GnsA/GnsB family [Escherichia coli]	40	2	31	2	8.39312	0.000109769	14.8987	0.0207819	7.81311	0.00109745
QGA32136.1	major outer membrane lipoprotein [Escherichia coli]	51	4	328	4	7.25196	0.00142572	8.4269	0.0037312	7.28166	0.00151178
QGA32228.1	putative selenium delivery protein YdfZ [Escherichia coli]	78	5	30	5	3.82637	0.0171597	3.24691	0.196048	6.82518	0.0249903
QGA32222.1	DUF1283 family protein [Escherichia coli]	17	2	15	2	4.95051	0.000818056	5.50067	0.0473011	5.97493	0.000361631
QGA31512.1	DUF2303 family protein [Escherichia coli]	31	7	41	7	-1.01271	0.766084	2.65315	0.000364734	5.33592	9.69417e-05
QGA33334.1	ribosome-associated protein YbcJ [Escherichia coli]	34	3	13	3	3.00251	0.0052308	3.17287	0.115103	5.05318	0.00528556
QGA34688.1	glutaredoxin 3 [Escherichia coli]	37	3	46	3	3.49305	0.00246544	5.15754	0.0659758	4.43659	0.00953709
QGA35173.1	DUF1090 domain-containing protein [Escherichia coli]	27	4	16	4	3.51415	0.00293315	4.2342	0.0002394	4.26923	0.00023681
QGA31977.1	protein YebF [Escherichia coli]	19	2	18	2	4.44009	0.0025449	4.58554	0.00118841	3.99789	0.00235576
QGA33873.1	molecular chaperone OsmY [Escherichia coli]	56	9	150	9	2.77269	0.00880056	3.2327	0.035592	3.83201	0.00107606
QGA33025.1	cold shock-like protein CspD [Escherichia coli]	42	2	14	2	3.51154	0.010435	2.912	0.186897	3.78261	0.00431757
QGA32723.1	anti-sigma-28 factor FlgM [Escherichia coli]	25	2	7	2	4.71769	0.0228671	9.01681	0.00149392	3.71518	0.0045496
QGA34741.1	RNA chaperone/antiterminator CspA [Escherichia coli]	39	3	15	3	2.20422	0.00797483	2.81687	0.13481	3.51493	0.00963955
QGA34268.1	CsbD family protein [Escherichia coli]	39	3	27	3	3.00769	0.029975	4.1651	0.000549414	3.46502	0.00124781
QGA35950.1	type II toxin-antitoxin system Phd/YefM family antitoxin (plasmid) [Escherichia coli]	37	2	8	2	2.86818	-	6.74029	-	3.41515	0.00524206
QGA34047.1	cytochrome b562 [Escherichia coli]	27	4	28	4	3.21172	0.00205266	3.75426	0.101737	3.27857	0.0150091
QGA33259.1	transcription antiterminator/RNA stability regulator CspE [Escherichia coli]	57	4	67	4	2.78021	0.00546545	2.96068	0.016861	3.16133	0.00304158
QGA34857.1	DUF2756 family protein [Escherichia coli]	47	5	24	5	2.38977	0.0240162	2.5411	0.0160615	3.10266	0.0164845
QGA31305.1	phosphocarrier protein Hpr [Escherichia coli]	51	3	41	3	2.29588	0.000489666	2.97161	0.14028	2.9864	0.00143161
QGA32001.1	transcription antiterminator/RNA stability regulator CspE [Escherichia coli]	57	3	153	3	2.40012	0.0105081	2.33879	0.00246844	2.97736	0.00282884
QGA32269.1	stationary-phase-induced ribosome-associated protein [Escherichia coli]	38	2	15	2	2.31001	0.0501243	2.85521	0.0521762	2.78649	0.00648211
QGA35302.1	protein GlcG [Escherichia coli]	40	4	34	4	2.95566	0.0147246	3.04089	0.11597	2.70083	0.0203549
QGA36195.1	oxacillin-hydrolyzing class D beta-lactamase OXA-1 (plasmid) [Escherichia coli]	28	6	43	6	1.20553	0.225878	1.34299	0.037114	2.6903	0.00068121
QGA34791.1	acid-activated periplasmic chaperone HdeB [Escherichia coli]	36	3	61	3	2.09051	0.023815	2.62867	0.0235561	2.58214	0.0237086
QGA33473.1	phosphate starvation-inducible protein PsiF [Escherichia coli]	40	4	16	4	1.80038	0.0435429	2.60275	0.203399	2.5467	0.0231858
QGA32482.1	YciI family protein [Escherichia coli]	19	2	8	2	2.60059	0.00408108	2.82098	0.0628106	2.38268	0.000579296
QGA34530.1	thioredoxin TrxA [Escherichia coli]	26	3	65	3	2.28988	0.0409808	2.66953	0.0168892	2.37102	0.0201022
QGA31717.1	YoeB-YefM toxin-antitoxin system antitoxin YefM [Escherichia coli]	46	4	14	4	2.41891	0.000744819	2.47231	0.00226918	2.31385	0.0157999
QGA35331.1	KpsF/GutQ family sugar-phosphate isomerase [Escherichia coli]	28	7	25	7	1.48291	0.0593588	-1.04863	0.414088	2.17398	0.0145547
QGA34370.1	50S ribosomal protein L31 [Escherichia coli]	73	5	48	5	1.53905	0.0496394	1.69049	0.00724246	2.02566	0.00111298
QGA34611.1	heat shock chaperone IbpB [Escherichia coli]	54	7	58	7	-1.05303	0.620686	1.30937	0.0264799	2.00202	0.0047499
QGA33651.1	Rho-binding antiterminator [Escherichia coli]	44	3	23	3	1.75495	0.120844	1.9267	0.0967242	1.9733	0.0286248
QGA35245.1	antibiotic biosynthesis monooxygenase [Escherichia coli]	31	4	46	4	1.576	0.00217474	1.67265	0.00202573	1.92586	0.00025456
QGA35118.1	DEAD/DEAH family ATP-dependent RNA helicase [Escherichia coli]	17	9	33	9	1.10382	0.495096	1.00314	0.907435	1.90208	0.00975868
QGA31547.1	phage tail protein [Escherichia coli]	13	2	7	2	-1.22477	0.138529	1.28971	0.287839	1.88256	0.00370755
QGA33114.1	Bax inhibitor-1/YccA family protein [Escherichia coli]	7	2	12	2	1.10411	0.222581	1.37691	0.224892	1.87495	0.000703021
QGA33763.1	cell division protein FtsL [Escherichia coli]	37	4	14	4	1.09296	0.203641	-1.1221	0.651078	1.86048	0.0395213
QGA34355.1	PTS fructose-like transporter subunit IIB [Escherichia coli]	16	2	5	2	2.0747	0.0180129	1.83469	0.0094027	1.83848	0.0155634
QGA35082.1	lipopolysaccharide ABC transporter substrate-binding protein LptA [Escherichia coli]	21	4	40	4	1.5072	0.0579719	1.50813	0.00712638	1.83694	0.0163881
QGA34675.1	3-deoxy-D-manno-oct-2-ulosonate III transferase WaaZ [Escherichia coli]	9	2	8	2	1.39101	0.103082	1.04982	0.663524	1.83414	0.000825386
QGA33125.1	biotin synthase [Escherichia coli]	23	5	10	5	1.52268	0.126641	-1.12141	0.768734	1.80828	0.0217785
QGA31976.1	DNA damage-inducible protein YebG [Escherichia coli]	28	2	10	2	1.36604	0.134207	1.29562	0.242047	1.80158	0.00890523
QGA31854.1	flagellin FliC [Escherichia coli]	60	15	139	15	1.1561	0.0294621	1.35394	0.189709	1.78998	0.00487789
QGA32585.1	inhibitor of g-type lysozyme [Escherichia coli]	34	4	15	4	1.30352	0.145575	1.53555	0.13849	1.78764	0.00166364
QGA33466.1	pyrimidine/purine nucleoside phosphorylase [Escherichia coli]	23	2	16	2	2.209	0.0360775	2.06166	0.00383393	1.75418	0.0192608
QGA34324.1	2-iminoacetate synthase ThiH [Escherichia coli]	12	4	21	4	1.42225	0.129092	-1.26399	0.122572	1.71936	0.0164581
QGA33390.1	YbaB/EbfC family nucleoid-associated protein [Escherichia coli]	47	4	110	4	1.6547	0.00305026	1.72913	0.0640139	1.71664	0.00133824
QGA33256.1	twin-arginine translocase subunit TatE [Escherichia coli]	46	3	11	3	-1.11284	-	1.18083	-	1.71404	0.00679589
QGA33247.1	ribosome silencing factor [Escherichia coli]	27	2	8	2	1.46154	0.0451297	1.39203	0.0895982	1.70782	0.0154842
QGA34143.1	co-chaperone GroES [Escherichia coli]	53	4	149	4	1.92264	0.00993764	2.05873	0.00252919	1.6861	0.0064296
QGA32840.1	L,D-transpeptidase [Escherichia coli]	14	8	41	8	-1.04258	0.424783	1.06075	0.143748	1.67767	0.0016743
QGA35923.1	YgdI/YgdR family lipoprotein [Escherichia coli]	36	2	15	2	1.11907	0.217516	1.39623	0.0385652	1.67371	0.0417652
QGA32047.1	carbohydrate kinase family protein [Escherichia coli]	16	4	13	4	1.26364	0.0415882	-1.19367	0.225352	1.67224	0.00820615
QGA32706.1	50S ribosomal protein L32 [Escherichia coli]	42	2	12	2	1.70437	0.0847539	1.21491	0.413172	1.65829	0.0340172
QGA31564.1	50S ribosomal protein L25 [Escherichia coli]	48	5	28	5	1.2848	0.0204859	1.0798	0.646947	1.64278	0.0102472
QGA33887.1	phosphatidylglycerol--membrane-oligosaccharide glycerophosphotransferase [Escherichia coli]	7	5	18	5	1.04288	0.574248	1.0199	0.846667	1.63447	0.00142742
QGA33094.1	mechanosensitive channel protein [Escherichia coli]	3	2	6	2	1.19719	0.148474	1.08149	0.685272	1.62675	0.00129394
QGA35982.1	iron transporter (plasmid) [Escherichia coli]	16	3	33	3	1.18086	0.034726	1.24404	0.159051	1.61877	0.00185117
QGA33909.1	hypothetical protein FMA85_15120 [Escherichia coli]	28	8	35	8	1.09605	0.158374	-1.13214	0.113675	1.6109	0.00662177
QGA35625.1	RNA polymerase sigma factor RpoS [Escherichia coli]	18	5	29	5	1.31365	0.0134458	1.05977	0.593053	1.5997	0.0311088
QGA34831.1	phage sensitivity protein DcrB [Escherichia coli]	29	4	65	4	1.59607	0.000442654	1.47923	0.00332274	1.59891	0.00694366
QGA34977.1	50S ribosomal protein L2 [Escherichia coli]	61	15	274	15	1.19992	0.00264692	1.37967	0.0937681	1.58938	0.00739929
QGA33762.1	peptidoglycan glycosyltransferase FtsI [Escherichia coli]	19	9	28	9	1.03132	0.664882	1.03302	0.344705	1.58506	0.00111843
QGA31167.1	autonomous glycyl radical cofactor GrcA [Escherichia coli]	67	9	278	7	1.42337	0.00935756	1.47164	0.00708448	1.5848	0.00483629
QGA35038.1	acetyl-CoA carboxylase biotin carboxyl carrier protein [Escherichia coli]	54	4	40	4	1.51715	0.0023129	1.38176	0.0343517	1.56861	0.00604954
QGA34040.1	2-iminobutanoate/2-iminopropanoate deaminase [Escherichia coli]	35	5	129	5	1.55423	0.0984351	1.69403	0.209449	1.56013	0.0504081
QGA32043.1	zinc-binding dehydrogenase [Escherichia coli]	21	7	26	7	1.19973	0.0514021	-1.15583	0.094348	1.55654	0.00316498
QGA35706.1	carbon starvation induced protein CsiD [Escherichia coli]	25	7	23	7	1.18456	0.0119738	1.0395	0.0980349	1.55124	0.00377388
QGA35701.1	potassium binding protein Kbp [Escherichia coli]	65	9	121	9	1.52451	0.0840403	1.28615	0.311166	1.54435	0.00332772
QGA34892.1	RNA-binding transcriptional accessory protein [Escherichia coli]	32	22	122	22	1.08527	0.12967	1.01494	0.186261	1.52363	0.00396526
QGA36007.1	class A broad-spectrum beta-lactamase TEM-1 (plasmid) [Escherichia coli]	45	11	94	11	-1.1391	0.171054	1.15518	0.14281	1.52091	0.0168873
QGA31542.1	major capsid protein [Escherichia coli]	9	2	5	2	1.16449	-	1.35423	-	1.49595	0.0125834
QGA33041.1	arginine ABC transporter substrate-binding protein [Escherichia coli]	37	9	124	9	-1.09533	0.242835	1.06305	0.181764	-1.49572	0.0146008
QGA36220.1	MobC family plasmid mobilization relaxosome protein (plasmid) [Escherichia coli]	49	5	32	1	-1.0227	0.6271	1.17025	0.171229	-1.50244	0.0247881
QGA35494.1	diaminopropionate ammonia-lyase [Escherichia coli]	22	7	37	7	1.10713	0.0548846	1.18079	0.107364	-1.50974	0.00269656
QGA33044.1	arginine ABC transporter substrate-binding protein [Escherichia coli]	51	10	106	10	-1.24237	0.125074	-1.27763	0.0338783	-1.51444	0.0273571
QGA33916.1	hypochlorite stress DNA-binding transcriptional regulator HypT [Escherichia coli]	13	4	14	4	-1.23412	0.133604	-1.27815	0.0588781	-1.52414	0.013402
QGA35487.1	putative selenate reductase subunit YgfK [Escherichia coli]	28	27	162	27	-1.02992	0.624581	1.11785	0.288437	-1.53999	0.02777
QGA32699.1	aminodeoxychorismate lyase [Escherichia coli]	25	7	24	7	-1.14531	0.16587	-1.04304	0.545803	-1.5429	0.0141599
QGA35582.1	MFS transporter [Escherichia coli]	9	3	12	3	-1.06037	0.61331	1.25412	0.0276457	-1.54714	0.00797994
QGA33282.1	carbon starvation protein CstA [Escherichia coli]	6	4	39	4	1.22568	0.178472	1.23518	0.103815	-1.55317	0.0112617
QGA36198.1	mobilization protein (plasmid) [Escherichia coli]	27	5	17	4	-1.04921	0.722789	1.07835	0.0657867	-1.55709	0.0202471
QGA34311.1	two-component system sensor histidine kinase ZraS [Escherichia coli]	9	4	17	4	-1.03692	0.349111	-1.05065	0.805128	-1.56672	0.00218074
QGA32310.1	DUF465 domain-containing protein [Escherichia coli]	41	4	36	4	-1.31889	0.0568516	-1.07891	0.446545	-1.58302	0.00296836
QGA35492.1	D-phenylhydantoinase [Escherichia coli]	25	10	40	10	-1.07158	0.361155	1.30983	0.0180151	-1.5857	0.0238814
QGA36222.1	hypothetical protein FMA85_26960 (plasmid) [Escherichia coli]	35	3	12	3	1.07045	0.544419	1.08213	0.122227	-1.59002	0.00977977
QGA34451.1	fatty acid oxidation complex subunit alpha FadB [Escherichia coli]	18	14	63	14	-1.15246	0.153874	1.14995	0.0836477	-1.5903	0.000915387
QGA32820.1	membrane integrity-associated transporter subunit PqiC [Escherichia coli]	36	4	24	4	-1.16168	0.125537	-1.23289	0.198938	-1.5908	0.0227108
QGA31804.1	DgsA anti-repressor MtfA [Escherichia coli]	12	3	9	3	-1.31026	0.0389935	-1.41104	0.0131072	-1.59741	0.0185803
QGA34562.1	F0F1 ATP synthase subunit C [Escherichia coli]	20	2	33	2	-1.66121	0.0301436	-1.66281	0.0522455	-1.60307	0.0525645
QGA34452.1	acetyl-CoA C-acyltransferase FadA [Escherichia coli]	25	7	24	7	-1.13922	0.117267	1.10601	0.495997	-1.60484	0.0390338
QGA32277.1	NarK family nitrate/nitrite MFS transporter [Escherichia coli]	9	4	15	4	-1.37044	0.0155759	-1.39754	0.0445406	-1.61037	0.00600469
QGA32409.1	anthranilate synthase component I [Escherichia coli]	19	8	31	8	1.0312	0.871984	1.09453	0.533564	-1.61262	0.00950842
QGA34852.1	sn-glycerol-3-phosphate ABC transporter substrate-binding protein UgpB [Escherichia coli]	49	18	82	18	-1.15694	0.152133	1.01947	0.0979685	-1.61781	0.0112021
QGA31263.1	nitrate/nitrite two-component system sensor histidine kinase NarQ [Escherichia coli]	13	7	23	6	-1.29631	0.0144162	-1.11374	0.0263481	-1.62998	0.00876597
QGA33101.1	malate/lactate/ureidoglycolate dehydrogenase [Escherichia coli]	11	3	12	3	-1.17398	0.425428	-1.17808	0.462755	-1.63931	0.0449413
QGA35305.1	DUF4092 domain-containing protein [Escherichia coli]	14	17	49	17	-1.12155	0.0164655	-1.13416	0.0272143	-1.66497	0.00199075
QGA32731.1	lipoprotein [Escherichia coli]	17	3	17	3	-1.28164	0.0824945	-1.4232	0.0102573	-1.67404	0.00283518
QGA33852.1	MDR efflux pump AcrAB transcriptional activator RobA [Escherichia coli]	19	6	44	6	-1.54474	0.00823443	-1.6102	0.00708039	-1.73048	0.0132143
QGA34699.1	hypothetical protein FMA85_19520 [Escherichia coli]	59	3	39	3	-1.19417	0.0258388	-1.10464	0.667372	-1.73087	0.0398048
QGA35918.1	knotted carbamoyltransferase YgeW [Escherichia coli]	25	11	90	11	-1.09378	0.145207	1.10994	0.105691	-1.73225	0.00202906
QGA32870.1	DUF3102 domain-containing protein [Escherichia coli]	19	6	13	6	0.996694	0.972152	-1.08885	0.241031	-1.74006	0.0356528
QGA32865.1	host-nuclease inhibitor protein Gam [Escherichia coli]	22	4	17	4	-1.03846	0.942536	1.04282	0.709367	-1.74253	0.036818
QGA32894.1	phage tail sheath family protein [Escherichia coli]	20	8	29	8	-1.30558	0.0304023	-1.37612	0.111963	-1.75935	0.00860738
QGA32871.1	helix-turn-helix domain-containing protein [Escherichia coli]	16	2	12	2	-1.03194	0.734439	-1.13083	0.161094	-1.7728	0.0148178
QGA34781.1	cytochrome c peroxidase [Escherichia coli]	35	14	56	14	-1.27343	0.00972308	-1.15902	0.114925	-1.77681	0.00111867
QGA31375.1	50S ribosomal protein L3 N(5)-glutamine methyltransferase [Escherichia coli]	15	5	34	5	-1.44116	0.026779	-1.38611	0.0106876	-1.79535	0.0375489
QGA32413.1	tryptophan synthase subunit alpha [Escherichia coli]	45	10	65	10	-1.33622	0.0477722	-1.19162	0.294608	-1.80442	0.0172693
QGA32876.1	hypothetical protein FMA85_09500 [Escherichia coli]	26	3	21	3	-1.42714	0.00987471	-1.55168	0.0321658	-1.84079	0.00468384
QGA31415.1	transcriptional regulator LrhA [Escherichia coli]	21	6	41	6	-1.03326	0.485289	-1.12229	0.0404329	-1.86779	0.00138794
QGA32888.1	peptidase [Escherichia coli]	20	7	28	7	-1.08127	0.694403	-1.46047	0.416003	-1.87175	0.00836018
QGA32008.1	CNNM family cation transport protein YoaE [Escherichia coli]	12	5	18	5	-1.02306	0.691947	-1.02816	0.370407	-1.88988	0.00741184
QGA34154.1	lysine decarboxylase CadA [Escherichia coli]	26	16	198	16	-2.14612	0.000107714	-2.26426	0.000914586	-1.9401	0.00279827
QGA34561.1	F0F1 ATP synthase subunit A [Escherichia coli]	6	2	15	2	-2.3125	0.00653819	-2.25809	0.0106393	-2.1411	0.0461167
QGA34297.1	dipeptidase PepE [Escherichia coli]	17	3	13	3	-1.6694	0.0273309	-1.55483	0.350442	-2.18622	0.0324139
QGA32410.1	bifunctional anthranilate synthase glutamate amidotransferase component TrpG/anthranilate phosphoribosyltransferase TrpD [Escherichia coli]	11	5	19	5	-1.5564	0.0029343	-1.52347	0.0131651	-2.34839	0.00552368
QGA31742.1	dGTPase [Escherichia coli]	11	6	12	6	-2.18643	0.0528211	-2.02447	0.265666	-2.50869	0.00169051
QGA35079.1	ribosome hibernation promoting factor [Escherichia coli]	35	3	15	3	-2.53329	0.0250674	-2.57329	0.0324326	-3.11037	0.0418168
QGA31363.1	long-chain fatty acid transporter FadL [Escherichia coli]	17	6	26	6	-3.38169	0.0464103	-4.24497	0.0115613	-3.26931	0.0273981
QGA33105.1	DNA-binding transcriptional regulator CecR [Escherichia coli]	9	2	8	2	-3.23228	0.041644	-2.6542	0.0213573	-3.45809	0.0437049
QGA36164.1	class A extended-spectrum beta-lactamase CTX-M-15 (plasmid) [Escherichia coli]	54	13	137	13	-4.7933	0.0299577	-7.75202	0.0137298	-8.04396	0.0223519

## Sheet:  ΔTEM subMIC vs WT subMIC
Accession	Description	Coverage [%]	# Peptides	# PSMs	# Unique Peptides	FC ΔTEM no Ab. vs WT no Ab.	p-value	FC ΔTEM MID vs WT MID	p-value	FC ΔTEM subMIC vs WT subMIC	p-value
QGA31854.1	flagellin FliC [Escherichia coli]	60	15	139	15	1.54097	0.157967	1.61491	0.0619072	1.95376	0.00921629
QGA34040.1	2-iminobutanoate/2-iminopropanoate deaminase [Escherichia coli]	35	5	129	5	1.6403	0.0837133	1.71413	0.186298	1.57851	0.0362575
QGA31482.1	porin OmpC [Escherichia coli]	47	15	127	15	1.49401	0.0957302	1.37905	0.125758	1.53781	0.0370815
QGA32070.1	succinylornithine/acetylornithine transaminase [Escherichia coli]	14	5	25	5	-1.22682	0.0394883	-1.31136	0.00533306	-1.55107	0.0520175
QGA32073.1	N-succinylarginine dihydrolase [Escherichia coli]	12	5	26	5	-1.43778	0.00176256	-1.5561	0.11456	-1.55961	0.0067365
QGA34154.1	lysine decarboxylase CadA [Escherichia coli]	26	16	198	16	-2.24451	5.22489e-05	-1.9721	0.00107422	-2.38229	0.0287352
QGA31742.1	dGTPase [Escherichia coli]	11	6	12	6	-1.88919	0.0839883	-1.78751	0.333658	-2.98438	0.00767973
QGA35323.1	hypothetical protein FMA85_22855 [Escherichia coli]	36	7	40	7	-3.09644	0.000646389	-3.14987	0.00842519	-3.81034	0.00549445
QGA35324.1	glycosyltransferase family 2 protein [Escherichia coli]	22	13	52	13	-3.81026	2.88541e-05	-4.52647	0.00349161	-5.00893	0.00110744
QGA36007.1	class A broad-spectrum beta-lactamase TEM-1 (plasmid) [Escherichia coli]	45	11	94	11	-5.76301	0.00206568	-5.58553	0.0143549	-8.45805	0.0351845
